# Supplementary material for: Expression of MicroRNAs Is Dysregulated by HIV While Mycobacterium tuberculosis Drives Alterations of Small Nucleolar RNAs in HIV Positive Adults With Active Tuberculosis
Source: Front Microbiol. 2022 Feb 22;12:808250. doi: 10.3389/fmicb.2021.808250 (PMC8920554; doi:10.3389/fmicb.2021.808250)
Supplement: Supplementary file 2 [file Table_2.xlsx]

## Sheet: Upreg HIV+TB+ v. HIV-TB+
Upregulated RNA in HIV+/TB+ compared to HIV-/TB+
	sncRNA class	P value	FDR	FC	Probe number in microarray
hsa-miR-4530	miRNA	0.000172819	0.00834356	2.60103	20518931
hsa-miR-1268b	miRNA	0.000180923	0.00834356	1.94255	20518782
hsa-miR-6716-5p	miRNA	0.000202163	0.00834356	2.0865	20525383
hsa-miR-4651	miRNA	0.000221427	0.00834356	2.16776	20519433
hsa-miR-4497	miRNA	0.000228452	0.00834356	1.96475	20518892
hsa-miR-6800-5p	miRNA	0.000247583	0.00834356	2.51267	20525561
hsa-miR-638	miRNA	0.000300301	0.00963825	2.03477	20504391
hsa-miR-6075	miRNA	0.000343835	0.0101161	2.98436	20523007
hsa-miR-149-3p	miRNA	0.000358401	0.0101161	2.41764	20500781
hsa-miR-2861	miRNA	0.000380373	0.0101161	2.17606	20514163
hsa-miR-4463	miRNA	0.000384297	0.0101161	1.92314	20518845
hsa-miR-8069	miRNA	0.000401445	0.0101161	2.06029	20529779
hsa-miR-4741	miRNA	0.000461585	0.0101161	2.44061	20519592
hsa-miR-1915-3p	miRNA	0.000467669	0.0101161	2.03443	20509237
hsa-miR-6724-5p	miRNA	0.000483472	0.0101161	2.04527	20525396
hsa-mir-6800	stem-loop	0.000488743	0.0101161	2.00411	20537543
hsa-miR-4734	miRNA	0.00051536	0.0101161	2.00535	20519580
hsa-miR-6727-5p	miRNA	0.000543433	0.0101161	2.04644	20525416
hsa-miR-4516	miRNA	0.000550772	0.0101161	1.85196	20518913
hsa-miR-6088	miRNA	0.000551887	0.0101161	2.06927	20523020
hsa-miR-7108-5p	miRNA	0.000555333	0.0101161	2.09822	20526174
hsa-miR-4758-5p	miRNA	0.000597896	0.0101573	2.27849	20519626
hsa-miR-4745-5p	miRNA	0.000602809	0.0101573	2.07718	20519600
hsa-miR-150-3p	miRNA	0.000655213	0.010547	1.76016	20500783
hsa-miR-1225-5p	miRNA	0.000678794	0.010547	2.24029	20506763
hsa-miR-4689	miRNA	0.000688525	0.010547	1.86815	20519497
hsa-miR-6786-5p	miRNA	0.000766074	0.0111491	1.99838	20525533
hsa-miR-6729-5p	miRNA	0.000851598	0.0119186	2.04084	20525420
hsa-miR-1268a	miRNA	0.000872384	0.0119186	1.79651	20506865
hsa-miR-6790-5p	miRNA	0.000884168	0.0119186	2.37064	20525541
hsa-miR-6821-5p	miRNA	0.000910712	0.0120357	1.92381	20525603
hsa-miR-1227-5p	miRNA	0.00100918	0.0124779	1.99619	20506771
hsa-miR-5001-5p	miRNA	0.00101359	0.0124779	2.07962	20520198
hsa-miR-6756-5p	miRNA	0.00105494	0.0124779	1.74103	20525473
hsa-miR-3196	miRNA	0.0010631	0.0124779	2.07879	20515638
hsa-miR-4466	miRNA	0.00113121	0.0127073	1.85054	20518851
hsa-miR-4763-3p	miRNA	0.0012193	0.0131587	2.00708	20519636
hsa-miR-937-5p	miRNA	0.00123243	0.0131587	2.24666	20506006
hsa-miR-6125	miRNA	0.00123357	0.0131587	1.95462	20524035
hsa-miR-6791-5p	miRNA	0.00124949	0.0131587	2.34339	20525543
hsa-miR-6722-3p	miRNA	0.00133401	0.013222	1.85174	20525394
hsa-miR-1224-5p	miRNA	0.00135359	0.013222	2.6934	20504559
hsa-miR-4707-5p	miRNA	0.00139238	0.0134066	1.76679	20519525
hsa-miR-3135b	miRNA	0.00141635	0.0134453	2.127	20518843
hsa-miR-3665	miRNA	0.00150753	0.0141121	1.81388	20517919
hsa-miR-4687-3p	miRNA	0.00153476	0.0141703	1.90593	20519493
hsa-miR-6090	miRNA	0.00158664	0.014194	1.7171	20523022
hsa-miR-3187-3p	miRNA	0.00160681	0.014194	2.00382	20515623
hsa-miR-1908-5p	miRNA	0.00163879	0.014194	2.12086	20509224
hsa-mir-6089-1/hsa-mir-6089-2	stem-loop	0.00170038	0.014194	1.77716	20537261
hsa-miR-4488	miRNA	0.00174956	0.0142073	1.71888	20518882
hsa-miR-7704	miRNA	0.0019297	0.015122	1.72777	20528733
hsa-miR-4787-5p	miRNA	0.00195196	0.015122	1.83667	20519679
hsa-miR-6749-5p	miRNA	0.00210859	0.0152355	1.7015	20525459
hsa-miR-4690-5p	miRNA	0.00211387	0.0152355	2.59505	20519498
hsa-miR-1587	miRNA	0.00212483	0.0152355	2.75248	20518940
hsa-mir-7108	stem-loop	0.00216566	0.0153648	1.6703	20537848
hsa-miR-1228-5p	miRNA	0.00229468	0.0159444	2.0726	20506774
hsa-miR-6803-5p	miRNA	0.00240649	0.0162198	2.13347	20525567
hsa-miR-6860	miRNA	0.00250777	0.0164237	1.76924	20525683
hsa-miR-762	miRNA	0.00250985	0.0164237	2.1248	20504586
hsa-miR-6089	miRNA	0.00258304	0.0165963	1.69357	20523021
hsa-miR-6858-5p	miRNA	0.00261795	0.0165963	1.90046	20525677
hsa-miR-5196-5p	miRNA	0.00265638	0.0165963	1.85503	20520577
hsa-miR-3620-5p	miRNA	0.00265681	0.0165963	2.5051	20517833
hsa-miR-4507	miRNA	0.00265934	0.0165963	2.39692	20518904
hsa-miR-4505	miRNA	0.0027129	0.0167561	2.6778	20518901
hsa-miR-4433b-3p	miRNA	0.00275954	0.0167561	1.812	20529131
hsa-miR-6782-5p	miRNA	0.00289067	0.0170943	2.02156	20525525
hsa-miR-6794-5p	miRNA	0.00300633	0.0175228	1.79942	20525549
hsa-miR-6805-5p	miRNA	0.00309902	0.0176567	2.31521	20525571
hsa-miR-1237-5p	miRNA	0.00311742	0.0176567	1.80432	20506787
hsa-miR-8089	miRNA	0.00324313	0.017943	1.81133	20529799
hsa-miR-939-5p	miRNA	0.00324785	0.017943	1.57812	20506009
hsa-miR-6789-5p	miRNA	0.00327595	0.0179511	1.76337	20525539
hsa-miR-8072	miRNA	0.00340542	0.018362	2.06854	20529782
hsa-miR-3960	miRNA	0.00353384	0.0186392	1.68702	20519048
hsa-mir-3960	stem-loop	0.00357662	0.0186871	1.52587	20536826
hsa-miR-4632-5p	miRNA	0.00367108	0.0188066	2.14361	20519405
hsa-miR-6798-5p	miRNA	0.00368319	0.0188066	1.72355	20525557
hsa-mir-4281	stem-loop	0.00393823	0.0198421	2.19457	20536496
hsa-miR-6765-5p	miRNA	0.0041778	0.0208079	1.70359	20525491
hsa-miR-371b-5p	miRNA	0.00428824	0.0208079	2.2674	20519615
hsa-miR-4433-3p	miRNA	0.00428939	0.0208079	1.70387	20518807
hsa-miR-6752-5p	miRNA	0.00429934	0.0208079	1.73761	20525465
hsa-miR-4695-5p	miRNA	0.00435299	0.0208079	1.82194	20519507
hsa-miR-3937	miRNA	0.00446393	0.0209234	2.53881	20518625
hsa-miR-6850-5p	miRNA	0.0044886	0.0209234	1.69262	20525661
hsa-miR-6763-5p	miRNA	0.00450133	0.0209234	1.63375	20525487
hsa-miR-6068	miRNA	0.00470685	0.0217289	2.0109	20523000
hsa-miR-5787	miRNA	0.00497369	0.0226505	1.97976	20522537
hsa-miR-6869-5p	miRNA	0.00503073	0.0227565	1.6266	20525699
hsa-miR-8063	miRNA	0.00527151	0.0230698	2.39908	20529773
hsa-miR-6779-5p	miRNA	0.00530537	0.0230698	2.34987	20525519
hsa-miR-6802-5p	miRNA	0.00565115	0.024354	1.89243	20525565
hsa-miR-6771-5p	miRNA	0.00567295	0.024354	1.86836	20525503
hsa-miR-3940-5p	miRNA	0.00583968	0.024911	1.65399	20518629
hsa-miR-4649-5p	miRNA	0.00600571	0.0253091	1.76714	20519429
hsa-miR-6820-5p	miRNA	0.00640212	0.0261517	2.47165	20525601
hsa-miR-3185	miRNA	0.00649175	0.0262003	1.68435	20515617
hsa-miR-6126	miRNA	0.00666215	0.0267279	1.71524	20524036
hsa-miR-4674	miRNA	0.00689565	0.0273672	1.84583	20519474
hsa-miR-4281	miRNA	0.00690271	0.0273672	1.65494	20517736
hsa-miR-7106-5p	miRNA	0.00699402	0.0275671	1.59081	20526170
hsa-miR-6743-5p	miRNA	0.0070729	0.0277159	1.80076	20525448
hsa-miR-1909-3p	miRNA	0.00733893	0.0285921	1.75544	20509227
hsa-miR-1343-5p	miRNA	0.00753061	0.0291703	1.90417	20519494
hsa-miR-4467	miRNA	0.0076374	0.0292806	2.012	20518852
hsa-mir-885	stem-loop	0.00778325	0.0294714	1.76853	20535667
hsa-miR-6799-5p	miRNA	0.0084546	0.0313099	1.6514	20525559
hsa-miR-3162-5p	miRNA	0.0086068	0.0316256	1.61013	20515585
hsa-miR-92b-5p	miRNA	0.00889844	0.0319018	2.41894	20504273
hsa-miR-2392	miRNA	0.00923803	0.0322613	1.46124	20518903
hsa-miR-4508	miRNA	0.00959872	0.0331771	2.07175	20518905
hsa-miR-1469	miRNA	0.00980645	0.0334668	1.56492	20507742
hsa-miR-6861-5p	miRNA	0.00991373	0.0335772	1.88494	20525684
hsa-mir-5703	stem-loop	0.0105308	0.0352431	1.70144	20537225
hsa-miR-1207-5p	miRNA	0.0116378	0.0380769	1.51775	20506801
hsa-miR-6133	miRNA	0.0119893	0.0390375	1.55974	20524054
hsa-miR-328-5p	miRNA	0.0129262	0.0413127	1.56121	20501277
hsa-miR-6848-5p	miRNA	0.0131996	0.0419647	2.40324	20525657
hsa-miR-6085	miRNA	0.0135086	0.0427052	2.26313	20523017

## Sheet: Downreg HIV+TB+ v. HIV-TB+
Downregulated RNA in HIV+/TB+ compared to HIV-/TB+
	sncRNA class	P value	FDR	FC	Probe number in microarray
hsa-miR-27b-3p	miRNA	5.00241e-07	0.000337162	0.113184	20500723
hsa-miR-26b-5p	miRNA	1.09002e-05	0.00367336	0.149208	20500154
hsa-miR-23b-3p	miRNA	3.46569e-05	0.00778625	0.350124	20500721
hsa-miR-26a-5p	miRNA	5.22544e-05	0.00834356	0.433159	20500152
hsa-miR-641	miRNA	9.03592e-05	0.00834356	0.304691	20504394
hsa-miR-374b-5p	miRNA	0.000100565	0.00834356	0.200338	20505799
hsa-miR-505-3p	miRNA	0.000110103	0.00834356	0.295143	20503887
hsa-miR-27a-3p	miRNA	0.00011704	0.00834356	0.166306	20500157
hsa-miR-1271-5p	miRNA	0.000140273	0.00834356	0.213003	20504569
hsa-miR-128-3p	miRNA	0.000142183	0.00834356	0.294793	20500733
hsa-miR-219b-5p	miRNA	0.000155859	0.00834356	0.2568	20519465
hsa-miR-23a-3p	miRNA	0.000180026	0.00834356	0.423119	20500146
hsa-miR-197-3p	miRNA	0.000216348	0.00834356	0.449794	20500395
hsa-miR-625-5p	miRNA	0.000236848	0.00834356	0.357011	20504372
hsa-miR-148b-3p	miRNA	0.000431616	0.0101161	0.489628	20501291
hsa-miR-421	miRNA	0.000483501	0.0101161	0.385752	20504433
hsa-miR-28-5p	miRNA	0.000599126	0.0101573	0.391581	20500158
hsa-miR-199a-5p	miRNA	0.000680688	0.010547	0.292791	20500399
hsa-miR-146b-5p	miRNA	0.000717612	0.0107482	0.217678	20503793
hsa-miR-30e-3p	miRNA	0.000777457	0.0111491	0.229388	20501183
hsa-miR-126-3p	miRNA	0.00102896	0.0124779	0.315275	20500769
hsa-miR-502-5p	miRNA	0.00106258	0.0124779	0.265784	20503879
hsa-miR-363-3p	miRNA	0.00107377	0.0124779	0.331609	20501206
hsa-miR-942-5p	miRNA	0.00110908	0.0126698	0.346136	20506013
hsa-miR-30a-5p	miRNA	0.00127302	0.0132002	0.52201	20500162
hsa-miR-10a-5p	miRNA	0.00130793	0.013222	0.287996	20500438
hsa-let-7f-5p	miRNA	0.00134179	0.013222	0.417034	20500123
hsa-miR-21-5p	miRNA	0.00166283	0.014194	0.233324	20500141
hsa-mir-139	stem-loop	0.00168601	0.014194	0.404762	20534505
hsa-miR-6513-3p	miRNA	0.00168904	0.014194	0.334966	20525028
hsa-miR-132-3p	miRNA	0.00172204	0.014194	0.463436	20500737
hsa-miR-550a-3p	miRNA	0.00172686	0.014194	0.461305	20504325
hsa-miR-671-3p	miRNA	0.00190075	0.015122	0.346322	20504553
hsa-miR-20b-5p	miRNA	0.00193445	0.015122	0.418099	20502237
hsa-miR-181a-2-3p	miRNA	0.0019799	0.0151642	0.57764	20500445
hsa-miR-361-5p	miRNA	0.002028	0.0152355	0.421422	20501197
hsa-miR-20a-5p	miRNA	0.00207901	0.0152355	0.350175	20500139
hsa-miR-423-3p	miRNA	0.00210386	0.0152355	0.499455	20502124
hsa-miR-5001-3p	miRNA	0.00220304	0.0154672	0.424128	20520199
hsa-miR-654-3p	miRNA	0.00234133	0.0161026	0.209234	20504421
hsa-miR-145-5p	miRNA	0.00237636	0.0161785	0.39288	20500755
hsa-miR-182-5p	miRNA	0.0024848	0.0164237	0.511115	20500450
hsa-miR-1285-3p	miRNA	0.00275085	0.0167561	0.555834	20506813
hsa-miR-223-3p	miRNA	0.00281506	0.0169406	0.427858	20500488
hsa-miR-222-3p	miRNA	0.00289133	0.0170943	0.518226	20500486
hsa-miR-1226-3p	miRNA	0.00301579	0.0175228	0.401191	20506768
hsa-miR-550b-3p	miRNA	0.00308181	0.0176567	0.456698	20518723
hsa-miR-194-5p	miRNA	0.00322676	0.017943	0.417036	20500797
hsa-mir-361	stem-loop	0.00333551	0.0181301	0.484481	20534830
hsa-miR-183-5p	miRNA	0.00352577	0.0186392	0.453955	20500452
hsa-miR-24-3p	miRNA	0.00353979	0.0186392	0.49671	20500148
hsa-let-7d-3p	miRNA	0.00362316	0.0187847	0.34375	20500120
hsa-miR-125a-5p	miRNA	0.00394487	0.0198421	0.436348	20500765
hsa-miR-139-5p	miRNA	0.00424263	0.0208079	0.316195	20500432
hsa-miR-15b-5p	miRNA	0.00432246	0.0208079	0.555597	20500718
hsa-miR-331-3p	miRNA	0.00442922	0.0209234	0.518654	20501293
hsa-miR-16-5p	miRNA	0.00482806	0.0221368	0.607638	20500128
hsa-miR-99b-5p	miRNA	0.00508973	0.022777	0.466541	20501176
hsa-mir-423	stem-loop	0.00510285	0.022777	0.607967	20535082
hsa-let-7g-5p	miRNA	0.00516405	0.0228985	0.451667	20500713
hsa-miR-629-5p	miRNA	0.00522169	0.0230027	0.643159	20504379
hsa-miR-7-1-3p	miRNA	0.00600809	0.0253091	0.315272	20500436
hsa-mir-185	stem-loop	0.00606978	0.0254101	0.620641	20534628
hsa-miR-22-5p	miRNA	0.0061571	0.0256166	0.372414	20500143
hsa-miR-15a-5p	miRNA	0.00629375	0.0259196	0.415997	20500126
hsa-miR-30e-5p	miRNA	0.00630685	0.0259196	0.446607	20501182
hsa-miR-550a-5p	miRNA	0.0064751	0.0262003	0.613419	20504324
hsa-miR-28-3p	miRNA	0.00767158	0.0292806	0.424573	20500159
hsa-miR-3158-5p	miRNA	0.00768941	0.0292806	0.445695	20515579
hsa-miR-550b-2-5p	miRNA	0.00805533	0.0303312	0.613906	20518722
hsa-miR-744-5p	miRNA	0.00831559	0.0311049	0.683733	20505787
hsa-miR-25-3p	miRNA	0.0083531	0.0311049	0.697634	20500151
hsa-miR-192-5p	miRNA	0.00863368	0.0316256	0.483616	20500385
hsa-miR-23c	miRNA	0.00882561	0.0319018	0.571738	20517832
hsa-miR-345-5p	miRNA	0.00886396	0.0319018	0.477588	20501312
hsa-miR-326	miRNA	0.00888862	0.0319018	0.519683	20501285
hsa-miR-331-5p	miRNA	0.00906682	0.0321949	0.586884	20501292
hsa-miR-148a-3p	miRNA	0.0091209	0.0321949	0.306856	20500422
hsa-miR-30c-5p	miRNA	0.00912347	0.0321949	0.602906	20500421
hsa-miR-550a-3-5p	miRNA	0.00918982	0.0322601	0.616621	20504556
hsa-let-7d-5p	miRNA	0.00929407	0.0322897	0.640065	20500119
hsa-miR-425-3p	miRNA	0.00980418	0.0334668	0.615747	20502130
hsa-let-7d	stem-loop	0.0098315	0.0334668	0.724303	20534345
hsa-miR-487b-3p	miRNA	0.0103874	0.0350054	0.319077	20504218
hsa-miR-3940-3p	miRNA	0.0105625	0.0352431	0.484754	20518630
hsa-miR-151b	miRNA	0.01129	0.037485	0.596911	20504561
hsa-miR-29a-3p	miRNA	0.0113857	0.0376173	0.52958	20500161
hsa-miR-103a-2-5p	miRNA	0.0116001	0.0380769	0.423442	20500190
hsa-miR-99a-5p	miRNA	0.0122406	0.0396642	0.370635	20500181
hsa-miR-330-3p	miRNA	0.0124091	0.0400178	0.5031	20501276
hsa-miR-151a-5p	miRNA	0.0129332	0.0413127	0.673983	20501286
hsa-let-7e-5p	miRNA	0.0135592	0.0427052	0.539574	20500121
hsa-miR-4521	miRNA	0.0138423	0.0433525	0.357708	20518919
hsa-miR-93-3p	miRNA	0.0138934	0.0433525	0.546115	20500174
hsa-miR-106b-3p	miRNA	0.0146595	0.0455322	0.538832	20501158
hsa-miR-29c-5p	miRNA	0.0148224	0.0458272	0.408883	20501159

## Sheet: Upreg. HIV+TB+ v. HIV-TB-
Upregulated RNA in HIV+/TB+ compared to HIV-/TB-
	sncRNA class	P value	FDR	FC	Probe number in microarray
hsa-miR-4463	miRNA	8.23804e-05	0.00643135	2.11659	20518845
hsa-miR-6716-5p	miRNA	0.000137522	0.00643135	2.14016	20525383
hsa-miR-4429	miRNA	0.000188125	0.00704422	1.91395	20518801
hsa-miR-4516	miRNA	0.000236909	0.00729691	1.94964	20518913
hsa-miR-25-5p	miRNA	0.000238178	0.00729691	2.14487	20500150
hsa-miR-1268b	miRNA	0.000294152	0.00735083	1.88766	20518782
hsa-miR-320e	miRNA	0.000303752	0.00735083	1.93024	20515627
hsa-miR-4689	miRNA	0.000360613	0.00736525	1.9463	20519497
hsa-miR-4433b-3p	miRNA	0.000456669	0.00840597	2.05988	20529131
hsa-miR-320d	miRNA	0.000468841	0.00840597	1.67217	20509070
hsa-miR-4433-3p	miRNA	0.000599729	0.00878991	1.94819	20518807
hsa-miR-1307-3p	miRNA	0.000626431	0.00879614	1.99004	20506901
hsa-miR-6782-5p	miRNA	0.00102962	0.00994064	2.20826	20525525
hsa-mir-320a	stem-loop	0.0010523	0.00994064	1.62824	20534637
hsa-miR-6749-5p	miRNA	0.00109708	0.00994064	1.77185	20525459
hsa-miR-937-5p	miRNA	0.00115547	0.00994064	2.2595	20506006
hsa-miR-6798-5p	miRNA	0.00117963	0.00994064	1.86349	20525557
hsa-miR-3620-5p	miRNA	0.00141643	0.0107267	2.68587	20517833
hsa-miR-1224-5p	miRNA	0.00149836	0.0107513	2.66355	20504559
hsa-miR-6756-5p	miRNA	0.00154036	0.0107513	1.70218	20525473
hsa-miR-4507	miRNA	0.00164766	0.0112174	2.52128	20518904
hsa-miR-939-5p	miRNA	0.00172156	0.0114045	1.63597	20506009
hsa-miR-6803-5p	miRNA	0.0017461	0.0114045	2.19626	20525567
hsa-miR-6791-5p	miRNA	0.00199475	0.0121512	2.2429	20525543
hsa-miR-1268a	miRNA	0.00206992	0.0123038	1.70306	20506865
hsa-miR-4488	miRNA	0.00213695	0.0125062	1.69764	20518882
hsa-miR-4649-5p	miRNA	0.00225545	0.012789	1.90718	20519429
hsa-miR-6126	miRNA	0.00229526	0.0128917	1.85804	20524036
hsa-miR-4505	miRNA	0.00237448	0.013118	2.72095	20518901
hsa-miR-6722-3p	miRNA	0.0025854	0.0139405	1.76963	20525394
hsa-miR-6794-5p	miRNA	0.00262199	0.0140256	1.81739	20525549
hsa-miR-4651	miRNA	0.00302769	0.0156974	1.80025	20519433
hsa-miR-762	miRNA	0.00307147	0.0158028	2.08604	20504586
hsa-mir-6089-1	stem-loop	0.00317709	0.0160199	1.70519	20537261
hsa-miR-3187-3p	miRNA	0.00369551	0.0175407	1.87538	20515623
hsa-miR-638	miRNA	0.00383448	0.018073	1.71392	20504391
hsa-let-7c-5p	miRNA	0.00396767	0.0184428	1.97809	20500117
hsa-miR-4497	miRNA	0.00473205	0.0200591	1.62567	20518892
hsa-miR-6779-5p	miRNA	0.00496881	0.0208413	2.36784	20525519
hsa-miR-320c	miRNA	0.00497841	0.0208413	1.39624	20504563
hsa-mir-4281	stem-loop	0.00526077	0.0213104	2.13051	20536496
hsa-miR-5010-5p	miRNA	0.00526531	0.0213104	2.55984	20520218
hsa-miR-3180	miRNA	0.00531922	0.0213104	2.27204	20518425
hsa-miR-6727-5p	miRNA	0.00534342	0.0213104	1.73362	20525416
hsa-miR-642b-3p	miRNA	0.00543646	0.0213132	1.72127	20518721
hsa-miR-4530	miRNA	0.00543897	0.0213132	1.93149	20518931
hsa-miR-4763-3p	miRNA	0.00556032	0.0216628	1.78427	20519636
hsa-miR-1237-5p	miRNA	0.00566529	0.0219448	1.72593	20506787
hsa-miR-1225-5p	miRNA	0.00578415	0.0222773	1.87175	20506763
hsa-miR-3196	miRNA	0.00589792	0.0225864	1.8119	20515638
hsa-miR-5787	miRNA	0.00637801	0.0238821	1.93476	20522537
hsa-miR-6802-5p	miRNA	0.00678564	0.0248561	1.86213	20525565
hsa-miR-3162-5p	miRNA	0.00691796	0.0252038	1.63518	20515585
hsa-miR-4758-5p	miRNA	0.00705816	0.0253799	1.84853	20519626
hsa-miR-1909-3p	miRNA	0.00707925	0.0253799	1.76059	20509227
hsa-miR-4508	miRNA	0.00729755	0.0257516	2.13536	20518905
hsa-miR-1281	miRNA	0.0079748	0.0270101	1.79593	20506882
hsa-miR-2392	miRNA	0.00810717	0.0271904	1.47219	20518903
hsa-miR-6861-5p	miRNA	0.00810872	0.0271904	1.92198	20525684
hsa-miR-6724-5p	miRNA	0.00831934	0.0276218	1.66586	20525396
hsa-miR-320a	miRNA	0.00889063	0.0286228	1.36948	20500848
hsa-miR-3940-5p	miRNA	0.00892536	0.0286228	1.60531	20518629
hsa-miR-7108-5p	miRNA	0.00896054	0.0286228	1.69882	20526174
hsa-miR-2861	miRNA	0.0091564	0.0289028	1.70597	20514163
hsa-miR-5196-5p	miRNA	0.00915646	0.0289028	1.68669	20520577
hsa-miR-6075	miRNA	0.00917684	0.0289028	2.10373	20523007
hsa-miR-1915-3p	miRNA	0.00969789	0.0298713	1.63786	20509237
hsa-miR-7150	miRNA	0.00970594	0.0298713	1.63394	20526861
hsa-miR-6763-5p	miRNA	0.0098384	0.0300049	1.55147	20525487
hsa-miR-4492	miRNA	0.0100038	0.0303718	2.47794	20518887
hsa-miR-4466	miRNA	0.0100741	0.0304482	1.59263	20518851
hsa-miR-6085	miRNA	0.0105847	0.0318485	2.33783	20523017
hsa-miR-8069	miRNA	0.0110202	0.032942	1.62434	20529779
hsa-miR-4690-5p	miRNA	0.0111639	0.0330629	2.14129	20519498
hsa-miR-150-3p	miRNA	0.0112369	0.0330629	1.48733	20500783
hsa-miR-6786-5p	miRNA	0.0114515	0.0332685	1.63633	20525533
hsa-miR-6860	miRNA	0.0115398	0.0333813	1.58803	20525683
hsa-miR-4745-5p	miRNA	0.011882	0.0338307	1.65613	20519600
hsa-miR-6776-5p	miRNA	0.0119461	0.0338307	1.63191	20525513
hsa-miR-6848-5p	miRNA	0.0121836	0.0340736	2.4309	20525657
hsa-miR-7704	miRNA	0.0125747	0.0348779	1.52786	20528733
hsa-miR-4484	miRNA	0.0127711	0.0352775	1.52777	20518878
hsa-miR-6869-5p	miRNA	0.0129256	0.0355585	1.52679	20525699
hsa-miR-181b-5p	miRNA	0.0131114	0.0357776	1.69537	20500446
hsa-miR-5001-5p	miRNA	0.0133092	0.0360256	1.6879	20520198
hsa-mir-7108	stem-loop	0.0136787	0.0366009	1.48819	20537848
hsa-miR-6821-5p	miRNA	0.0138031	0.0366009	1.58372	20525603
hsa-miR-378g	miRNA	0.0138475	0.0366009	1.98086	20518794
hsa-miR-1587	miRNA	0.0140992	0.0371204	2.17927	20518940
hsa-mir-3960	stem-loop	0.0142493	0.0373698	1.41326	20536826
hsa-miR-6132	miRNA	0.0147862	0.0384783	2.69949	20524053
hsa-miR-1469	miRNA	0.0150259	0.0389516	1.51922	20507742
hsa-miR-210-3p	miRNA	0.0153551	0.0395013	2.34574	20500465
hsa-miR-320b	miRNA	0.0160661	0.0407835	1.35891	20504562
hsa-miR-4800-3p	miRNA	0.0160956	0.0407835	1.90544	20519702
hsa-miR-6089	miRNA	0.0164102	0.0410916	1.49841	20523021
hsa-miR-3665	miRNA	0.0164984	0.0410916	1.53555	20517919
hsa-miR-1207-5p	miRNA	0.0175881	0.043107	1.47625	20506801
hsa-miR-6090	miRNA	0.0180358	0.044044	1.47053	20523022
hsa-miR-6088	miRNA	0.0181746	0.0442228	1.58925	20523020
hsa-miR-149-3p	miRNA	0.0190681	0.0460358	1.70704	20500781
hsa-miR-6800-5p	miRNA	0.0199302	0.0478041	1.7074	20525561
hsa-mir-5703	stem-loop	0.0207269	0.0495387	1.60695	20537225

## Sheet: Downreg. HIV+TB+ v HIV-TB-
Downregulated RNA in HIV+/TB+ compared to HIV-/TB-
	sncRNA class	P value	FDR	FC	Probe number in microarray
hsa-miR-27b-3p	miRNA	2.56822e-06	0.00173098	0.140626	20500723
U31	CDBox	1.68114e-05	0.00566543	0.284989	20538161	Targeted by two microarray probes, only probe no. 6431 included here
hsa-miR-3609	miRNA	3.1843e-05	0.00643135	0.216067	20517816
U27	CDBox	5.21536e-05	0.00643135	0.263766	20538154	Targeted by two microarray probes, only probe no. 6425 included here
hsa-miR-26b-5p	miRNA	6.29752e-05	0.00643135	0.189392	20500154
U50	CDBox	8.05561e-05	0.00643135	0.326282	20538199
U46	CDBox	9.7321e-05	0.00643135	0.311001	20538188	Targeted by three microarray probes, only probe no 6458 included here
ENSG00000201009	snoRNA	9.9962e-05	0.00643135	0.240338	20532829	Targeted by three microarray probes, only probe no. 2845 included here
hsa-miR-26a-5p	miRNA	0.000112468	0.00643135	0.455951	20500152
ACA44	HAcaBox	0.000132277	0.00643135	0.328192	20532675	Targeted by two microarray probes ,only probe no. 2691 included here
U63	CDBox	0.000133874	0.00643135	0.250688	20538218
U61	CDBox	0.000141292	0.00643135	0.30215	20538215
U103	CDBox	0.000149143	0.00643135	0.36907	20538121	Probe assigned to U103B as well
HBII-202	CDBox	0.000152673	0.00643135	0.353286	20534229
HBII-55	CDBox	0.000187452	0.00704422	0.344306	20534298
ENSG00000263442	CDBox	0.000208177	0.00712414	0.369175	20538261	Probe assigned to ENSG00000264591, ENSG00000265325, ENSG00000265607, ENSG00000266646, ENSG00000266755, U84 as well.
HBII-438A	CDBox	0.000211399	0.00712414	0.421853	20534251	Probe assigend to HBII-438B as well
U26	CDBox	0.000303497	0.00735083	0.310808	20538153
HBII-239	CDBox	0.000305638	0.00735083	0.449747	20534233
U106	CDBox	0.000306018	0.00735083	0.485625	20538126
U25	CDBox	0.000318273	0.00735083	0.297558	20538152
U59A	CDBox	0.00031904	0.00735083	0.349208	20538212
U14B	CDBox	0.000332845	0.00735083	0.382014	20538136	Targeted by two probes, only probe no. 6406 included here
hsa-miR-128-3p	miRNA	0.000338095	0.00735083	0.323201	20500733
U80	CDBox	0.000352896	0.00736525	0.447708	20538255
HBII-429	CDBox	0.000371906	0.00737248	0.384747	20534248
hsa-let-7d-3p	miRNA	0.000417094	0.00803204	0.257965	20500120
U59B	CDBox	0.000473927	0.00840597	0.370708	20538213
U29	CDBox	0.000488546	0.00844308	0.325963	20538158
hsa-miR-942-5p	miRNA	0.000509321	0.00855543	0.316831	20506013
HBII-436	CDBox	0.000525256	0.00855543	0.329476	20534249
hsa-miR-6513-3p	miRNA	0.000533128	0.00855543	0.290579	20525028
U105B	CDBox	0.000554561	0.00869241	0.439777	20538124
U96a	CDBox	0.000591824	0.00878991	0.434659	20538276
U81	CDBox	0.000612737	0.00878991	0.352613	20538256
ENSG00000199411	snoRNA	0.000612946	0.00878991	0.329607	20532737	Targeted by two probes, only probe no. 2753 included here
hsa-miR-23b-3p	miRNA	0.000685023	0.00933596	0.446369	20500721
U49B	CDBox	0.000692579	0.00933596	0.27159	20538195	Targeted by two microarray probes, only no. 6466 included here
U35A	CDBox	0.000737097	0.00974125	0.279383	20538166
SNORD119	CDBox	0.000780181	0.00994001	0.397087	20538109
hsa-miR-182-5p	miRNA	0.00078515	0.00994001	0.466257	20500450
HBII-142	CDBox	0.00079753	0.00994001	0.428614	20534224
U32A	CDBox	0.000841525	0.00994001	0.504745	20538162
U57	CDBox	0.000848948	0.00994001	0.418751	20538207
HBII-210	CDBox	0.000851816	0.00994001	0.460317	20534230
hsa-miR-23a-3p	miRNA	0.00085974	0.00994001	0.477012	20500146
hsa-miR-22-5p	miRNA	0.000893246	0.00994001	0.287591	20500143
hsa-miR-423-3p	miRNA	0.000905148	0.00994001	0.466547	20502124
hsa-miR-3158-5p	miRNA	0.000912322	0.00994001	0.349888	20515579
ENSG00000263358	CDBox	0.000918824	0.00994001	0.337163	20538260	Probe assigned to ENSG00000263359, ENSG00000263625, ENSG00000266295, ENSG00000265116, ENSG00000265849, U83 as well
U53	CDBox	0.000929111	0.00994001	0.402875	20538202
ACA20	HAcaBox	0.000957183	0.00994064	0.376207	20532632	Targeted by two probes, only probe no. 2647 included here
hsa-miR-361-5p	miRNA	0.000979375	0.00994064	0.391783	20501197
mgh28S-2411	CDBox	0.00100645	0.00994064	0.413585	20538300
hsa-miR-374b-5p	miRNA	0.00105946	0.00994064	0.276112	20505799
U48	CDBox	0.00106383	0.00994064	0.408374	20538191	Probes assigned to ENSG00000263864, ENSG00000264086, ENSG00000264202, ENSG00000265732
ACA7	HAcaBox	0.001076	0.00994064	0.398825	20532720	Probes assigned to ACA7B and ENSG00000206913 as well. Targeted by two probes, only no. 2984 included here
hsa-miR-6747-3p	miRNA	0.00111832	0.00994064	0.394363	20525456
U55	CDBox	0.00114439	0.00994064	0.409566	20538204
U95	CDBox	0.00117109	0.00994064	0.486637	20538275
hsa-miR-103a-2-5p	miRNA	0.0011711	0.00994064	0.314278	20500190
ENSG00000212615	snoRNA	0.00117513	0.00994064	0.435738	20533133
U33	CDBox	0.0011799	0.00994064	0.465566	20538164
hsa-miR-363-3p	miRNA	0.00120351	0.0100144	0.336127	20501206
hsa-miR-3605-3p	miRNA	0.0012665	0.01041	0.350771	20517811
hsa-miR-183-5p	miRNA	0.00128628	0.0104384	0.410847	20500452
U104	CDBox	0.00130345	0.0104384	0.476917	20538123
U79	CDBox	0.00131642	0.0104384	0.265629	20538254
U38A	CDBox	0.0013427	0.010523	0.487399	20538172
mgh18S-121	CDBox	0.00137672	0.0106656	0.312667	20538298
ACA54	HAcaBox	0.00141248	0.0107267	0.478783	20532691
U76	CDBox	0.00148006	0.0107513	0.406883	20538249
hsa-miR-1275	miRNA	0.00148985	0.0107513	0.57864	20506872
U82	CDBox	0.00150043	0.0107513	0.398661	20538257
mgh28S-2409	CDBox	0.00150619	0.0107513	0.369442	20538299
U73a	CDBox	0.00151995	0.0107513	0.377934	20538244
U52	CDBox	0.00154729	0.0107513	0.398841	20538201	Probe assigned to ENSG00000263362, ENSG00000265156, ENSG00000265707, ENSG00000266300 as well
U75	CDBox	0.00158615	0.0109088	0.420282	20538247	Targeted by to microarray probes, only probe no. 6518 included here
U105	CDBox	0.00170933	0.0114045	0.458017	20538125
U49A	CDBox	0.0017554	0.0114045	0.373859	20538193	Targeted by three probes, only no. 6463 included here
U34	CDBox	0.00175974	0.0114045	0.421831	20538165
U60	CDBox	0.00179372	0.011514	0.438329	20538214
mgU6-77	CDBox	0.00181621	0.0115484	0.627508	20538297
U83B	CDBox	0.00187153	0.0117889	0.393728	20538259
HBII-85-2	CDBox	0.0019947	0.0121512	0.475579	20534325
hsa-miR-550a-3p	miRNA	0.00199492	0.0121512	0.46724	20504325
HBII-276	CDBox	0.00200116	0.0121512	0.437784	20534236
U36B	CDBox	0.00203946	0.0122732	0.369268	20538169	Probe assigned to ENSG00000265941 as well
hsa-miR-25-3p	miRNA	0.00208106	0.0123038	0.649082	20500151
E3	HAcaBox	0.0021524	0.0125062	0.525406	20538306
hsa-miR-345-5p	miRNA	0.00218931	0.0126119	0.410811	20501312
hsa-miR-150-5p	miRNA	0.002258	0.012789	0.50115	20500782
U41	CDBox	0.00236377	0.013118	0.486656	20538176
U42A	CDBox	0.00240493	0.0131782	0.348202	20538177
snR39B	CDBox	0.00254074	0.0138102	0.362221	20538304
hsa-miR-505-3p	miRNA	0.00280026	0.0148605	0.414501	20503887
U43	CDBox	0.00282218	0.0148605	0.44822	20538180	Targeted by two probes, only probe no 6451 included here
hsa-miR-532-3p	miRNA	0.0030111	0.0156974	0.536781	20503908
ENSG00000201229	snoRNA	0.00310578	0.0158583	0.672363	20532843
hsa-miR-219b-5p	miRNA	0.00318496	0.0160199	0.369733	20519465
U54	CDBox	0.0032103	0.0160277	0.513523	20538203
ACA24	HAcaBox	0.00333725	0.016539	0.349035	20532636	Probe assigned to ENSG00000206903 and ENSG00000207130 as well
mgU6-53B	CDBox	0.00338794	0.0166677	0.643732	20538294
ENSG00000200879	snoRNA	0.00345209	0.0168602	0.608255	20532818
U58A	CDBox	0.00358359	0.0173766	0.569183	20538208
U94	CDBox	0.00364494	0.0175407	0.553559	20538274
hsa-miR-502-5p	miRNA	0.00369444	0.0175407	0.318082	20503879
hsa-miR-27a-3p	miRNA	0.00386231	0.0180778	0.28655	20500157
hsa-miR-433-3p	miRNA	0.00402535	0.0184516	0.244888	20502441
hsa-mir-361	stem-loop	0.0040291	0.0184516	0.492939	20534830
SNORD125	snoRNA	0.00407015	0.0184516	0.494672	20536557
hsa-miR-93-3p	miRNA	0.00409268	0.0184516	0.485175	20500174
U36C	CDBox	0.00410645	0.0184516	0.449278	20538170	Probe assigned to ENSG00000265651 as well
ACA48	HAcaBox	0.00423974	0.0189244	0.508404	20532684
U36A	CDBox	0.00429365	0.0190389	0.37671	20538168	Probe assigened to ENSG00000266284 as well
U44	CDBox	0.00442059	0.0194737	0.41449	20538182
hsa-miR-5001-3p	miRNA	0.00454781	0.0198492	0.456873	20520199
hsa-miR-20a-5p	miRNA	0.00457861	0.0198492	0.386368	20500139
hsa-miR-181a-2-3p	miRNA	0.00462098	0.0198492	0.610226	20500445
ACA3-2	HAcaBox	0.00462364	0.0198492	0.379272	20532648
HBII-99	CDBox	0.00469924	0.0200461	0.452618	20534337
U58B	CDBox	0.00503546	0.02095	0.413869	20538209
hsa-miR-421	miRNA	0.0052365	0.0213104	0.484077	20504433
Z17B	CDBox	0.00526951	0.0213104	0.472969	20538282
hsa-miR-30a-5p	miRNA	0.00529213	0.0213104	0.578968	20500162
U56	CDBox	0.00542671	0.0213132	0.491573	20538205
hsa-miR-125a-5p	miRNA	0.00595071	0.0225884	0.456201	20500765
hsa-miR-4732-3p	miRNA	0.00596549	0.0225884	0.473329	20519577
U68	HAcaBox	0.00632408	0.0238125	0.519035	20538223	Targeted by two microarray probes, only probe no. 6494 included here
HBII-289	CDBox	0.00655986	0.0244273	0.351487	20534237
hsa-miR-15b-5p	miRNA	0.00660812	0.0244275	0.574283	20500718
hsa-mir-423	stem-loop	0.00663239	0.0244275	0.618853	20535082
U30	CDBox	0.00704804	0.0253799	0.460977	20538159
hsa-miR-5010-3p	miRNA	0.007123	0.0254016	0.416678	20520219
hsa-miR-671-3p	miRNA	0.00727271	0.0257516	0.409829	20504553
U15B	CDBox	0.00741066	0.0260145	0.515169	20538138
hsa-miR-30c-5p	miRNA	0.00749603	0.0260319	0.59397	20500422
hsa-miR-543	miRNA	0.00753263	0.0260319	0.304832	20505798
hsa-miR-550b-3p	miRNA	0.00756092	0.0260319	0.499206	20518723
SNORD127	CDBox	0.00757012	0.0260319	0.694042	20538117
hsa-miR-18a-3p	miRNA	0.00771992	0.0264123	0.523789	20500133
U93	scaRna	0.00797062	0.0270101	0.600249	20538273
hsa-miR-6743-3p	miRNA	0.00827126	0.0275982	0.562893	20525449
snR38C	CDBox	0.00853857	0.0282108	0.579939	20538303
hsa-mir-139	stem-loop	0.00875134	0.0286228	0.481766	20534505
HBII-180C	CDBox	0.00879808	0.0286228	0.506528	20534228
hsa-miR-487b-3p	miRNA	0.00881236	0.0286228	0.309957	20504218
hsa-miR-4685-3p	miRNA	0.00883557	0.0286228	0.509351	20519490
hsa-miR-1271-5p	miRNA	0.00954923	0.0298713	0.381314	20504569
hsa-miR-30e-3p	miRNA	0.0096068	0.0298713	0.340315	20501183
hsa-miR-505-5p	miRNA	0.0096369	0.0298713	0.632323	20503886
hsa-miR-20b-5p	miRNA	0.00982284	0.0300049	0.495131	20502237
hsa-miR-342-3p	miRNA	0.0110458	0.032942	0.598057	20501280
hsa-miR-28-3p	miRNA	0.0112651	0.0330629	0.445663	20500159
hsa-let-7f-5p	miRNA	0.0113011	0.0330629	0.515926	20500123
hsa-miR-550a-5p	miRNA	0.0113317	0.0330629	0.637915	20504324
hsa-miR-4521	miRNA	0.011633	0.0335071	0.347359	20518919
hsa-miR-146b-5p	miRNA	0.0117673	0.0337495	0.342104	20503793
hsa-miR-130b-5p	miRNA	0.0119365	0.0338307	0.450883	20501180
U90	scaRna	0.0120081	0.0338638	0.68865	20538270
hsa-miR-485-3p	miRNA	0.012151	0.0340736	0.308131	20503104
hsa-miR-3651	miRNA	0.0124075	0.0345565	0.559903	20517902
hsa-miR-132-3p	miRNA	0.0129857	0.0355787	0.556926	20500737
U32B	CDBox	0.0132502	0.0360105	0.647262	20538163
hsa-miR-3940-3p	miRNA	0.0137964	0.0366009	0.499681	20518630
HBII-166	CDBox	0.0138166	0.0366009	0.462404	20534225
hsa-let-7d-5p	miRNA	0.0138303	0.0366009	0.657697	20500119
hsa-miR-139-5p	miRNA	0.0145324	0.0379646	0.382751	20500432
HBII-336	CDBox	0.0151113	0.039023	0.61359	20534244
hsa-miR-106b-3p	miRNA	0.0154638	0.0396297	0.541822	20501158
U17b	HAcaBox	0.016083	0.0407835	0.553372	20538140
ENSG00000207118	snoRNA	0.0162562	0.0409597	0.33523	20532991
hsa-miR-183-3p	miRNA	0.0162866	0.0409597	0.57942	20500453
HBII-115	CDBox	0.016522	0.0410916	0.545643	20534219
hsa-miR-126-3p	miRNA	0.0167674	0.0415486	0.451517	20500769
ENSG00000265013	snoRNA	0.0173758	0.0428986	0.688704	20534164	Probe assigned to ENSG00000265634, ENSG00000265663, ENSG00000265926, ENSG00000266132, ENSG00000266672 as well
U20	CDBox	0.0174924	0.0430287	0.654769	20538147
hsa-miR-550a-3-5p	miRNA	0.0183095	0.0443906	0.649146	20504556
hsa-mir-182	stem-loop	0.0191247	0.0460358	0.670773	20534517

## Sheet: Upregul. HIV-TB+ v. HIV-TB-
Upregulated RNA in HIV-/TB+ compared to HIV-/TB-
	sncRNA class	P value	FDR	FC	Probe number in microarray
hsa-miR-629-5p	miRNA	0.000480359	0.0390103	1.75064	20504379
hsa-miR-25-5p	miRNA	0.000989667	0.0390103	1.89843	20500150
hsa-miR-5010-5p	miRNA	0.00160069	0.0390103	2.86397	20520218

## Sheet: Downregul. HIV-TB+ v. HIV-TB-
Downregulated RNA in HIV-/TB+ compared to HIV-/TB-
	sncRNA class	P value	FDR	FC	Probe number in microarray
HBII-239	CDBox	0.000122677	0.0390103	0.432752	20534233
HBII-436	CDBox	0.000173289	0.0390103	0.304367	20534249
ENSG00000201009	snoRNA	0.000226319	0.0390103	0.277344	20532829	Targeted by three microarray probes, only probe no 2845 gave significant signal
U96a	CDBox	0.000359708	0.0390103	0.429587	20538276
U50	CDBox	0.000573663	0.0390103	0.404199	20538199
U59B	CDBox	0.000585806	0.0390103	0.391084	20538213
U105B	CDBox	0.0006242	0.0390103	0.456439	20538124
U14B	CDBox	0.000756867	0.0390103	0.424209	20538136
U80	CDBox	0.000919382	0.0390103	0.493787	20538255
U76	CDBox	0.00114417	0.0390103	0.409139	20538249
U38A	CDBox	0.00116339	0.0390103	0.493968	20538172
ACA54	HAcaBox	0.00118242	0.0390103	0.484044	20532691
U61	CDBox	0.00119833	0.0390103	0.390526	20538215
U84	CDBox	0.00133164	0.0390103	0.448965	20538261	Probe assigned to ENSG00000263442, ENSG00000264591, ENSG00000265325, ENSG00000265607, ENSG00000266646, ENSG00000266755 as well
mgh28S-2409	CDBox	0.00133439	0.0390103	0.377173	20538299
U95	CDBox	0.00134185	0.0390103	0.503828	20538275
U105	CDBox	0.0013826	0.0390103	0.461814	20538125
U20	CDBox	0.00140724	0.0390103	0.560892	20538147
hsa-miR-1275	miRNA	0.00143928	0.0390103	0.588271	20506872
U53	CDBox	0.00144151	0.0390103	0.432811	20538202
U60	CDBox	0.00145522	0.0390103	0.442233	20538214
mgh28S-2411	CDBox	0.00145618	0.0390103	0.440748	20538300
HBII-438A	CDBox	0.00156295	0.0390103	0.505465	20534251	Probe assigned to HBII-438B as well
U46	CDBox	0.00159023	0.0390103	0.422589	20538188	Targeted by three microarray probes, only probe no 6458 included here
U59A	CDBox	0.00162061	0.0390103	0.423088	20538212
SNORD125	snoRNA	0.00208923	0.0485565	0.477888	20536557
U33	CDBox	0.00220069	0.0494421	0.502473	20538164
